# Supplementary material for: Children’s perception of interpersonal coordination during joint painting
Source: Sci Rep. 2022 Nov 7;12:18897. doi: 10.1038/s41598-022-22516-2 (PMC9640642; doi:10.1038/s41598-022-22516-2)
Supplement: Supplementary file 2 — Supplementary Information 1. [file 41598_2022_22516_MOESM2_ESM.xlsx]

## Sheet: Data
Response_ID	Recorded_Date	Age_Precise	Gender	Condition	Emp_1_Understood_paint	Emp_1B_Understood_paint	Emp_2_Understood_Felt_Thought	Emp_2B_Understood_Felt_Thought	Emp_3_Attentive	Emp_3B_Attentive	Emp_4_Interested	Emp_4B_Interested	Trust	Closeness_Coord	Closeness_Non-Coord	Difference_Non-Coord_Coord	Resemb_1_General	Resemb_1B_General	Resemb_2_Hobbies	Resemb_2B_Hobbies	Resemb_3_Reminds	Resemb_3B_Reminds	Resemb_4_Character	Resemb_4B_Character	Resemb_5_Paint_Types	Resemb_5B_Paint_Types	Interact_1_Pleasant	Interact_1B_Pleasant	Interact_2_Felt_Free	Interact_2B_Felt_Free	Interact_3_Enjoyed	Interact_3B_Enjoyed	Interact_4_Fun_to_me	Interact_4B_Fun_to_me	Interact_5_With_My_Mummy	Interact_5B_With_My_Mummy
R_2Y9BsACnkJoGpng	2020-07-16 09:09:23	9.21644	2	2	4	1	2	0	2	0	4	1	0	6	1	5	4	1	4	1	4	1	3	1	3	1	4	1	3	1	3	1	4	1	4	1
R_2B3Q6ZsJkfiedUH	2020-07-16 11:43:12	9.96438	2	2	4	1	3	1	4	1	4	1	0	5	3	2	3	1	4	1	2	0	4	1	4	1	3	1	1	0	3	1	2	0	2	0
R_3PvnVxw5f87uDq3	2020-07-17 07:18:22	11.6274	2	1	4	1	2	0	4	1	4	1	0	4	2	2	1	0	3	1	4	1	1	0	1	0	4	1	4	1	4	1	1	0	3	1
R_1CkeTXdttpGQpPr	2020-07-19 00:50:38	11.5507	1	2	1	0	2	0	4	1	4	1	0	1	2	-1	3	1	2	0	2	0	2	0	1	0	2	0	2	0	2	0	3	1	3	1
R_2QlLAfz11sYUE0d	2020-07-25 13:15:15	11.2986	1	1	3	1	3	1	3	1	3	1	1	5	3	2	3	1	3	1	3	1	3	1	3	1	3	1	3	1	3	1	3	1	2	0
R_1HduHbD8nSwnKCI	2020-07-27 09:41:29	10.2986	1	1	3	1	3	1	4	1	4	1	0	2	1	1	2	0	3	1	1	0	3	1	4	1	2	0	3	1	3	1	3	1	2	0
R_3Mg09gT39xpXJcO	2020-07-28 12:36:59	9.6274	1	2	3	1	1	0	4	1	3	1	1	3	1	2	3	1	2	0	3	1	3	1	3	1	2	0	3	1	4	1	3	1	2	0
R_1kYssQkLk8N3igz	2020-07-29 01:50:17	11.0466	1	2	4	1	3	1	4	1	4	1	0	4	6	-2	4	1	3	1	4	1	1	0	1	0	1	0	3	1	2	0	1	0	1	0
R_AHDULeo9ghT6S89	2020-07-29 06:02:06	10.4658	1	1	3	1	4	1	4	1	4	1	1	6	5	1	1	0	3	1	1	0	1	0	4	1	2	0	1	0	2	0	3	1	2	0
R_25T5ae3d9WlamLm	2020-07-30 01:01:44	11.1315	2	2	3	1	2	0	3	1	2	0	0	2	2	0	2	0	3	1	3	1	2	0	2	0	3	1	3	1	3	1	2	0	2	0
R_3hnWply8I2CEBSH	2020-07-30 06:59:46	10.2986	2	1	3	1	4	1	4	1	4	1	1	4	2	2	2	0	3	1	1	0	4	1	2	0	3	1	3	1	2	0	3	1	1	0
R_2V2yIMcS2KB7xrM	2020-08-03 03:34:09	9.46575	1	1	4	1	3	1	4	1	4	1	0	5	3	2	2	0	3	1	4	1	3	1	4	1	2	0	3	1	3	1	1	0	1	0
R_1FskJ3kG6djqnA4	2020-08-08 07:26:49	11.1315	2	2	4	1	4	1	3	1	3	1	1	5	3	2	3	1	3	1	3	1	3	1	3	1	3	1	3	1	3	1	3	1	2	0
R_3nHQH2s4DQJfycT	2020-08-10 09:15:43	11.2164	2	2	2	0	4	1	4	1	3	1	1	6	5	1	4	1	3	1	1	0	1	0	3	1	2	0	2	0	3	1	2	0	2	0
R_1jO1JSW47RvM2xB	2020-08-12 00:48:59	11.0466	2	1	4	1	4	1	3	1	4	1	0	5	2	3	4	1	2	0	1	0	2	0	3	1	3	1	3	1	1	0	1	0	2	0
R_3fUiAgowzbVkDtV	2020-08-19 04:20:13	11.2986	2	1	4	1	4	1	3	1	4	1	1	4	3	1	4	1	4	1	3	1	2	0	2	0	4	1	1	0	4	1	2	0	1	0
R_1igmPRI0YnyXLKJ	2020-08-21 07:04:00	10.9644	1	2	4	1	4	1	4	1	1	0	0	6	2	4	4	1	4	1	4	1	4	1	4	1	4	1	4	1	4	1	4	1	1	0
R_1IsgAib64PGxELP	2020-08-24 02:01:40	9.79726	2	1	4	1	4	1	1	0	3	1	0	4	2	2	3	1	4	1	4	1	4	1	4	1	2	0	3	1	1	0	2	0	2	0
R_XIoRV7YEuPphvfH	2020-08-24 02:48:50	9.6274	2	2	4	1	2	0	4	1	4	1	1	6	5	1	4	1	3	1	3	1	3	1	3	1	3	1	2	0	3	1	3	1	1	0
R_31g8eayZv7V4Ms4	2020-08-24 11:44:36	9.55068	1	1	1	0	4	1	3	1	4	1	0	2	5	-3	1	0	2	0	2	0	2	0	4	1	1	0	1	0	3	1	1	0	1	0
R_UiuCBWXJGBd9VHX	2020-08-25 12:35:31	10.2986	1	1	3	1	3	1	3	1	3	1	1	5	2	3	3	1	3	1	3	1	3	1	3	1	3	1	3	1	3	1	3	1	3	1
R_23Wt77HFcaoSz96	2020-08-25 12:36:56	11.1315	1	1	3	1	3	1	4	1	4	1	1	5	2	3	2	0	2	0	3	1	2	0	4	1	2	0	1	0	2	0	2	0	1	0
R_Q5IrzvxHbCxfhtf	2020-08-25 12:51:35	10.6274	2	2	4	1	4	1	4	1	4	1	0	5	5	0	1	0	4	1	4	1	4	1	4	1	4	1	4	1	4	1	1	0	1	0
R_1KqDv8ch0NUkG8x	2020-08-26 03:18:50	9.21644	2	1	3	1	2	0	4	1	4	1	0	5	3	2	2	0	3	1	4	1	3	1	4	1	4	1	3	1	3	1	3	1	1	0
R_2TvLxxIo5yXZ0jj	2020-08-27 10:31:30	10.0466	2	2	4	1	3	1	3	1	3	1	0	4	1	3	4	1	3	1	1	0	3	1	4	1	2	0	2	0	3	1	3	1	4	1
R_2CHuTnPhlOgdt8X	2020-08-28 10:54:58	11.7973	2	1	4	1	4	1	4	1	2	0	1	6	1	5	2	0	2	0	1	0	4	1	2	0	4	1	4	1	4	1	4	1	2	0
R_3nOzUUaINpkyvnD	2020-08-29 01:43:53	11.4658	2	1	4	1	3	1	3	1	3	1	1	5	3	2	3	1	2	0	1	0	3	1	4	1	3	1	4	1	3	1	1	0	1	0
R_2sTjPqlswdwfqUh	2020-08-30 02:41:09	10.4658	2	1	3	1	4	1	2	0	3	1	1	3	3	0	2	0	3	1	4	1	3	1	3	1	3	1	3	1	2	0	4	1	3	1
R_22WXfuTr8ptZeml	2020-08-30 12:37:28	11.5507	1	2	4	1	4	1	4	1	4	1	0	3	2	1	3	1	1	0	2	0	2	0	1	0	4	1	4	1	3	1	1	0	3	1
R_3po1I4dGdImelVe	2020-08-31 02:42:00	11.2986	2	2	2	0	2	0	2	0	2	0	0	2	5	-3	4	1	2	0	2	0	4	1	3	1	2	0	2	0	2	0	2	0	1	0
R_1g7qqiOoS13iDXQ	2020-08-31 04:02:25	10.8795	2	1	4	1	2	0	4	1	4	1	0	4	3	1	2	0	3	1	4	1	2	0	1	0	3	1	4	1	3	1	2	0	1	0
R_1eCtDumT1fnfCd0	2020-09-01 10:17:09	9.96438	2	2	4	1	4	1	4	1	4	1	1	6	5	1	4	1	1	0	1	0	4	1	4	1	1	0	4	1	1	0	4	1	1	0
R_2zZSzof5bAaed2n	2020-09-01 22:05:38	8.96438	2	1	4	1	2	0	1	0	1	0	1	6	2	4	1	0	1	0	1	0	1	0	1	0	4	1	1	0	2	0	2	0	1	0
R_2t4ZjXse4SQaKML	2020-09-02 07:43:30	11.5507	2	1	3	1	2	0	4	1	4	1	1	6	4	2	2	0	1	0	3	1	2	0	1	0	3	1	3	1	2	0	3	1	3	1
R_2ZP4XAGPlTIeHvU	2020-09-03 05:18:42	9.71233	2	2	4	1	2	0	4	1	3	1	0	1	4	-3	2	0	2	0	3	1	2	0	2	0	3	1	3	1	3	1	2	0	2	0
R_3J2by4uoodVUk5G	2020-09-03 09:00:56	9.38356	1	1	4	1	3	1	4	1	4	1	1	5	3	2	2	0	3	1	3	1	3	1	3	1	3	1	2	0	3	1	3	1	4	1
R_RCDT22NGL7AsaFr	2020-09-05 12:48:17	10.5507	2	1	4	1	4	1	4	1	4	1	1	5	2	3	4	1	4	1	1	0	4	1	4	1	3	1	4	1	4	1	4	1	4	1
R_bswlPNofG2QvzbP	2020-09-06 06:16:06	9.21644	2	1	3	1	2	0	3	1	4	1	1	5	6	-1	1	0	3	1	3	1	2	0	3	1	1	0	1	0	2	0	2	0	1	0
R_22Q85klEI5LEK9I	2020-09-06 11:28:15	11.6274	1	2	4	1	4	1	4	1	4	1	1	6	2	4	3	1	3	1	3	1	4	1	4	1	3	1	1	0	2	0	2	0	2	0
R_3HAY9Hkw4zNwDbA	2020-09-08 09:11:07	11.7973	2	1	4	1	4	1	4	1	4	1	1	6	3	3	4	1	2	0	4	1	4	1	4	1	3	1	4	1	3	1	3	1	4	1
R_yL6SyP31ebdV3bj	2020-09-10 06:08:11	9.87945	2	2	4	1	3	1	4	1	4	1	0	6	4	2	2	0	4	1	4	1	4	1	4	1	2	0	1	0	3	1	4	1	2	0
R_Wxo7midOFemSAnv	2020-09-11 08:13:14	9.55068	2	2	4	1	4	1	4	1	4	1	1	4	2	2	4	1	4	1	4	1	3	1	4	1	3	1	2	0	2	0	2	0	2	0
R_1JFvU9yiNuPqKim	2020-09-12 08:09:46	10.5507	1	1	3	1	4	1	3	1	4	1	0	5	1	4	2	0	4	1	2	0	3	1	4	1	3	1	2	0	2	0	3	1	2	0
R_3iKHaQiGFTV8QJE	2020-09-12 09:48:39	11.3836	2	2	4	1	2	0	4	1	4	1	1	3	2	1	2	0	3	1	3	1	2	0	3	1	3	1	3	1	3	1	2	0	3	1
R_qLAFfkdexQmnLCp	2020-09-13 10:07:06	9.29589	1	1	4	1	2	0	3	1	1	0	1	6	3	3	3	1	3	1	4	1	1	0	4	1	3	1	2	0	1	0	4	1	2	0
R_1BSqD9UdFtwl6cT	2020-09-13 11:06:26	9.96438	1	2	2	0	3	1	4	1	2	0	1	4	2	2	3	1	2	0	3	1	2	0	4	1	4	1	3	1	2	0	2	0	2	0
R_3ksTCakM5Rj5arj	2020-09-13 11:33:50	11.6274	1	1	3	1	4	1	3	1	2	0	1	5	3	2	2	0	3	1	3	1	3	1	3	1	3	1	4	1	3	1	3	1	3	1
R_Toddhs77rKgHpN7	2020-08-28 08:15:11	9.55068	2	1	4	1	4	1	4	1	2	0	1	6	6	0	3	1	4	1	2	0	3	1	3	1	3	1	2	0	3	1	4	1	4	1
R_3L6YbRByTSTdOT9	2020-08-25 09:41:21	10.7123	2	1	3	1	3	1	2	0	4	1	0	4	3	1	4	1	3	1	3	1	3	1	2	0	3	1	2	0	3	1	2	0	2	0
R_2Tn4FZRX8Npw5LM	2020-08-25 10:07:45	10.7123	2	1	4	1	2	0	3	1	3	1	0	1	3	-2	1	0	3	1	2	0	3	1	3	1	3	1	2	0	4	1	3	1	4	1
R_Ox57nZAo2SAzxsZ	2020-08-25 22:29:56	10.5507	2	1	3	1	4	1	4	1	4	1	0	5	2	3	2	0	4	1	4	1	4	1	4	1	3	1	2	0	3	1	3	1	3	1
R_2SwMCsnZVOE5EC3	2020-08-27 13:10:42	9.46575	2	2	4	1	1	0	4	1	2	0	0	6	3	3	4	1	2	0	3	1	4	1	1	0	4	1	1	0	3	1	4	1	2	0
R_10or0xObMf1wk7d	2020-08-29 22:19:04	11.9644	2	2	3	1	4	1	4	1	3	1	0	4	4	0	3	1	2	0	3	1	3	1	2	0	2	0	1	0	1	0	1	0	2	0
R_1PYPsu79AqZ6WbZ	2020-09-02 02:31:11	10.5507	2	1	2	0	4	1	3	1	4	1	0	5	2	3	2	0	3	1	2	0	2	0	3	1	4	1	2	0	3	1	2	0	2	0
R_33ebLHDPVuIvNNI	2020-09-03 12:56:57	10.2986	1	1	4	1	2	0	3	1	2	0	0	6	3	3	3	1	4	1	3	1	4	1	4	1	2	0	2	0	2	0	2	0	1	0
R_3CWnANfDDgpsFJs	2020-09-09 01:39:24	9.13151	2	2	4	1	4	1	4	1	4	1	0	3	2	1	3	1	2	0	2	0	4	1	4	1	4	1	1	0	3	1	4	1	3	1
R_2wBjG4h8ECVkHqj	2020-09-14 09:55:52	9.46575	1	1	2	0	3	1	3	1	2	0	1	3	2	1	1	0	3	1	1	0	2	0	4	1	3	1	2	0	3	1	3	1	3	1
R_Y3P6dW020Id9r8d	2020-09-15 08:38:37	9.79726	2	1	3	1	4	1	4	1	3	1	0	5	3	2	4	1	2	0	4	1	4	1	4	1	2	0	3	1	3	1	4	1	1	0
R_1Q6hezx5VbfYAJb	2020-09-15 12:05:53	9.38356	2	1	4	1	2	0	4	1	2	0	0	5	1	4	4	1	4	1	4	1	4	1	4	1	1	0	1	0	1	0	1	0	2	0
R_3hFRUoc4iF2ejzz	2020-09-16 08:14:22	9.04658	2	2	4	1	2	0	4	1	4	1	0	5	5	0	4	1	4	1	4	1	4	1	4	1	3	1	1	0	2	0	2	0	2	0
R_2f3BF7AVedpmXrP	2020-09-16 11:01:52	11.6274	2	2	4	1	3	1	3	1	3	1	0	3	3	0	2	0	1	0	3	1	3	1	3	1	2	0	2	0	2	0	2	0	1	0
			Gender	Condition	Empathy_1 (Original scale)	Empathy_1 (Binary scale)	Empathy_2 (Original scale)	Empathy_2 (Binary scale)	Empathy_3 (Original scale)	Empathy_3 (Binary scale)	Empathy_4 (Origiinal scale)	Empathy_4 (Binary scale)	Trust (Binary scale)	Closeness_Sync (Original scale)	Closeness_Async (Oordinal scale)	Difference_Non-Coord_Coord	Resemblance_1 (Original scale)	Resemblance_1 (Binary scale)	Resemblance_2 (Oordinal scale)	Resemblance_2 (Binary scale)	Resemblance_3 (Oordinal scale)	Resemblance_3 (Binary scale)	Resemblance_4 (Oordinal scale)	Resemblance_4 (Binary scale)	Resemblance_5 (Oordinal scale)	Resemblance_5 (Binary scale)	Interaction_1 (Oordinal scale)	Interaction_1 (Binary scale)	Interaction_2 (Oordinal scale)	Interaction_2 (Binary scale)	Interaction_3 (Oordinal scale)	Interaction_3 (Binary scale)	Interaction_4 (Oordinal scale)	Interaction_4 (Binary scale)	Interaction_5 (Oordinal scale)	Interaction_5 (Binary scale)
			1= Boy	1= experimenter 1 coordinated, experimenter 2 non-coordinated	1= non-coordination is preferd a lot more	0= non-coordination is preferd (Answers 1,2)	1= non-coordination is preferd a lot more	0= non-coordination is preferd (Answers 1,2)	1= non-coordination is preferd a lot more	0= non-coordination is preferd (Answers 1,2)	1= non-coordination is preferd a lot more	0= non-coordination is preferd (Answers 1,2)	0= non coordination is preferd	1= Farthest	1= Farthest	(-5)=Non-coord perceived much closser	1= non-coordination is preferd a lot more	0= non-coordination is preferd (Answers 1,2)	1= non-coordination is preferd a lot more	0= non-coordination is preferd (Answers 1,2)	1= non-coordination is preferd a lot more	0= non-coordination is preferd (Answers 1,2)	1= non-coordination is preferd a lot more	0= non-coordination is preferd (Answers 1,2)	1= non-coordination is preferd a lot more	0= non-coordination is preferd (Answers 1,2)	1= non-coordination is preferd a lot more	0= non-coordination is preferd (Answers 1,2)	1= non-coordination is preferd a lot more	0= non-coordination is preferd (Answers 1,2)	1= non-coordination is preferd a lot more	0= non-coordination is preferd (Answers 1,2)	1= non-coordination is preferd a lot more	0= non-coordination is preferd (Answers 1,2)	1= non-coordination is preferd a lot more	0= non-coordination is preferd (Answers 1,2)
			2= Girl	2= experimenter 1 non-coordinated, experimenter 2 coordinated	2=non-coordination is preferd a little more	1= coordination s preferd (Answers 3,4)	2= coordination is preferd a little more	1= coordination s preferd (Answers 3,4)	2= coordination is preferd a little more	1= coordination s preferd (Answers 3,4)	2= coordination is preferd a little more	1= coordination s preferd (Answers 3,4)	1= coordination is preferd	2	2	(-4)	2= coordination is preferd a little more	1= coordination s preferd (Answers 3,4)	2= coordination is preferd a little more	1= coordination s preferd (Answers 3,4)	2= coordination is preferd a little more	1= coordination s preferd (Answers 3,4)	2= coordination is preferd a little more	1= coordination s preferd (Answers 3,4)	2= coordination is preferd a little more	1= coordination s preferd (Answers 3,4)	2= coordination is preferd a little more	1= coordination s preferd (Answers 3,4)	2= coordination is preferd a little more	1= coordination s preferd (Answers 3,4)	2= coordination is preferd a little more	1= coordination s preferd (Answers 3,4)	2= coordination is preferd a little more	1= coordination s preferd (Answers 3,4)	2= coordination is preferd a little more	1= coordination s preferd (Answers 3,4)
					3= coordination is preferd a little more		3= coordination is preferd a little more		3= coordination is preferd a little more		3= coordination is preferd a little more			3	3	(-3)	3= coordination is preferd a little more		3= coordination is preferd a little more		3= coordination is preferd a little more		3= coordination is preferd a little more		3= coordination is preferd a little more		3= coordination is preferd a little more		3= coordination is preferd a little more		3= coordination is preferd a little more		3= coordination is preferd a little more		3= coordination is preferd a little more
					4= coordination is preferd a lot more		4= coordination is preferd a lot more		4= coordination is preferd a lot more		4= coordination is preferd a lot more			4	4	(-2)	4= coordination is preferd a lot more		4= coordination is preferd a lot more		4= coordination is preferd a lot more		4= coordination is preferd a lot more		4= coordination is preferd a lot more		4= coordination is preferd a lot more		4= coordination is preferd a lot more		4= coordination is preferd a lot more		4= coordination is preferd a lot more		4= coordination is preferd a lot more
														5	5	(-1)
														6= Closest	6= Closest	0= both perceived the same
																1
																2
																3
																4
																5= Coord perceived much closser
